# Supplementary material for: LIN37-DREAM prevents DNA end resection and homologous recombination at DNA double-strand breaks in quiescent cells
Source: eLife. 2021 Sep 3;10:e68466. doi: 10.7554/eLife.68466 (PMC8416021; doi:10.7554/eLife.68466)
Supplement: Source data 2. [file elife-68466-data2.zip]

Archive with 31 entries (28 files):
- Source data 2 - figure 2 and 3/
- Source data 2 - figure 2 and 3/.DS_Store
- __MACOSX/Source data 2 - figure 2 and 3/._.DS_Store
- Source data 2 - figure 2 and 3/Figure 3/
- Source data 2 - figure 2 and 3/Figure 2/
- Source data 2 - figure 2 and 3/Figure 3/0630210003_RB_Fig 3S1B.tif
- __MACOSX/Source data 2 - figure 2 and 3/Figure 3/._0630210003_RB_Fig 3S1B.tif
- Source data 2 - figure 2 and 3/Figure 3/063021_pRBP_Fig 3S1B.tif
- __MACOSX/Source data 2 - figure 2 and 3/Figure 3/._063021_pRBP_Fig 3S1B.tif
- Source data 2 - figure 2 and 3/Figure 3/050821_GAPDH_Fig 3A.tif
- __MACOSX/Source data 2 - figure 2 and 3/Figure 3/._050821_GAPDH_Fig 3A.tif
- Source data 2 - figure 2 and 3/Figure 3/050821_CtIP_Fig 3A.tif
- __MACOSX/Source data 2 - figure 2 and 3/Figure 3/._050821_CtIP_Fig 3A.tif
- Source data 2 - figure 2 and 3/Figure 3/0630210001_GAPDH_Fig 3S1B.tif
- __MACOSX/Source data 2 - figure 2 and 3/Figure 3/._0630210001_GAPDH_Fig 3S1B.tif
- Source data 2 - figure 2 and 3/Figure 2/051920_Fig 2F_53bp1.tif
- __MACOSX/Source data 2 - figure 2 and 3/Figure 2/._051920_Fig 2F_53bp1.tif
- Source data 2 - figure 2 and 3/Figure 2/032720_53bp1CtIP_Fig 2S1A.tif
- __MACOSX/Source data 2 - figure 2 and 3/Figure 2/._032720_53bp1CtIP_Fig 2S1A.tif
- Source data 2 - figure 2 and 3/Figure 2/031320_Fig 2A_BP1.tif
- __MACOSX/Source data 2 - figure 2 and 3/Figure 2/._031320_Fig 2A_BP1.tif
- Source data 2 - figure 2 and 3/Figure 2/040120_LIN37_Fig 2S1B_1.tif
- __MACOSX/Source data 2 - figure 2 and 3/Figure 2/._040120_LIN37_Fig 2S1B_1.tif
- Source data 2 - figure 2 and 3/Figure 2/031320_Fig 2A_lin37.tif
- __MACOSX/Source data 2 - figure 2 and 3/Figure 2/._031320_Fig 2A_lin37.tif
- Source data 2 - figure 2 and 3/Figure 2/051920_Fig 2F_lin37.tif
- __MACOSX/Source data 2 - figure 2 and 3/Figure 2/._051920_Fig 2F_lin37.tif
- Source data 2 - figure 2 and 3/Figure 2/060921_Fig 2C_rpa.tif
- __MACOSX/Source data 2 - figure 2 and 3/Figure 2/._060921_Fig 2C_rpa.tif
- Source data 2 - figure 2 and 3/Figure 2/061821_pRPA32_Fig 2C.tif
- __MACOSX/Source data 2 - figure 2 and 3/Figure 2/._061821_pRPA32_Fig 2C.tif
