# Supplementary material for: LIN37-DREAM prevents DNA end resection and homologous recombination at DNA double-strand breaks in quiescent cells
Source: eLife. 2021 Sep 3;10:e68466. doi: 10.7554/eLife.68466 (PMC8416021; doi:10.7554/eLife.68466)
Supplement: Source data 3. [file elife-68466-data3.zip]

Archive with 38 entries (36 files):
- Source data 3 - figure 4/
- Source data 3 - figure 4/.DS_Store
- __MACOSX/Source data 3 - figure 4/._.DS_Store
- Source data 3 - figure 4/Figure 4/
- Source data 3 - figure 4/Figure 4/083120_Rif1_Fig 4 S1A.tif
- __MACOSX/Source data 3 - figure 4/Figure 4/._083120_Rif1_Fig 4 S1A.tif
- Source data 3 - figure 4/Figure 4/083120_Shld1_Fig 4 S1A0001.tif
- __MACOSX/Source data 3 - figure 4/Figure 4/._083120_Shld1_Fig 4 S1A0001.tif
- Source data 3 - figure 4/Figure 4/083120_KAP1_Fig 4 S1A.tif
- __MACOSX/Source data 3 - figure 4/Figure 4/._083120_KAP1_Fig 4 S1A.tif
- Source data 3 - figure 4/Figure 4/083120_Rif1_Fig 4A0001.tif
- __MACOSX/Source data 3 - figure 4/Figure 4/._083120_Rif1_Fig 4A0001.tif
- Source data 3 - figure 4/Figure 4/083120_53bp1_Fig 4A.tif
- __MACOSX/Source data 3 - figure 4/Figure 4/._083120_53bp1_Fig 4A.tif
- Source data 3 - figure 4/Figure 4/043020_53bp1_Fig 4E.tif
- __MACOSX/Source data 3 - figure 4/Figure 4/._043020_53bp1_Fig 4E.tif
- Source data 3 - figure 4/Figure 4/043020_Lin37_Fig 4D.tif
- __MACOSX/Source data 3 - figure 4/Figure 4/._043020_Lin37_Fig 4D.tif
- Source data 3 - figure 4/Figure 4/083120_Rif1_Fig 4 S1A0001.tif
- __MACOSX/Source data 3 - figure 4/Figure 4/._083120_Rif1_Fig 4 S1A0001.tif
- Source data 3 - figure 4/Figure 4/083120_shld1_Fig 4A.tif
- __MACOSX/Source data 3 - figure 4/Figure 4/._083120_shld1_Fig 4A.tif
- Source data 3 - figure 4/Figure 4/043020_Kap1_Fig 4D.tif
- __MACOSX/Source data 3 - figure 4/Figure 4/._043020_Kap1_Fig 4D.tif
- Source data 3 - figure 4/Figure 4/043020_KAP1_Fig 4E.tif
- __MACOSX/Source data 3 - figure 4/Figure 4/._043020_KAP1_Fig 4E.tif
- Source data 3 - figure 4/Figure 4/083120_53bp1_Fig 4 S1A.tif
- __MACOSX/Source data 3 - figure 4/Figure 4/._083120_53bp1_Fig 4 S1A.tif
- Source data 3 - figure 4/Figure 4/083120_Shld1_Fig 4 S1A.tif
- __MACOSX/Source data 3 - figure 4/Figure 4/._083120_Shld1_Fig 4 S1A.tif
- Source data 3 - figure 4/Figure 4/083120_shld1_Fig 4A0001.tif
- __MACOSX/Source data 3 - figure 4/Figure 4/._083120_shld1_Fig 4A0001.tif
- Source data 3 - figure 4/Figure 4/083120_53bp1_Fig 4A0001.tif
- __MACOSX/Source data 3 - figure 4/Figure 4/._083120_53bp1_Fig 4A0001.tif
- Source data 3 - figure 4/Figure 4/083120_Rif1_Fig 4A.tif
- __MACOSX/Source data 3 - figure 4/Figure 4/._083120_Rif1_Fig 4A.tif
- Source data 3 - figure 4/Figure 4/083120_Kap1_Fig 4A.tif
- __MACOSX/Source data 3 - figure 4/Figure 4/._083120_Kap1_Fig 4A.tif
