# Supplementary material for: LIN37-DREAM prevents DNA end resection and homologous recombination at DNA double-strand breaks in quiescent cells
Source: eLife. 2021 Sep 3;10:e68466. doi: 10.7554/eLife.68466 (PMC8416021; doi:10.7554/eLife.68466)
Supplement: Source data 4. [file elife-68466-data4.zip]

Archive with 70 entries (68 files):
- Source data 4 - figure 5 part 1/
- Source data 4 - figure 5 part 1/.DS_Store
- __MACOSX/Source data 4 - figure 5 part 1/._.DS_Store
- Source data 4 - figure 5 part 1/Figure 5/
- Source data 4 - figure 5 part 1/Figure 5/032020_RAD51_Fig 5C.tif
- __MACOSX/Source data 4 - figure 5 part 1/Figure 5/._032020_RAD51_Fig 5C.tif
- Source data 4 - figure 5 part 1/Figure 5/061220_GAPDH_Fig 5D.tif
- __MACOSX/Source data 4 - figure 5 part 1/Figure 5/._061220_GAPDH_Fig 5D.tif
- Source data 4 - figure 5 part 1/Figure 5/032020_5_CtIP_Fig 5C.tif
- __MACOSX/Source data 4 - figure 5 part 1/Figure 5/._032020_5_CtIP_Fig 5C.tif
- Source data 4 - figure 5 part 1/Figure 5/031920_BLM-Bard1_Fig 5C0001.tif
- __MACOSX/Source data 4 - figure 5 part 1/Figure 5/._031920_BLM-Bard1_Fig 5C0001.tif
- Source data 4 - figure 5 part 1/Figure 5/.DS_Store
- __MACOSX/Source data 4 - figure 5 part 1/Figure 5/._.DS_Store
- Source data 4 - figure 5 part 1/Figure 5/0608200003_RAD51_Fig 5D.tif
- __MACOSX/Source data 4 - figure 5 part 1/Figure 5/._0608200003_RAD51_Fig 5D.tif
- Source data 4 - figure 5 part 1/Figure 5/032020_7_RAD51_Fig 5C.tif
- __MACOSX/Source data 4 - figure 5 part 1/Figure 5/._032020_7_RAD51_Fig 5C.tif
- Source data 4 - figure 5 part 1/Figure 5/060820_BRCA1_FIg 5D.tif
- __MACOSX/Source data 4 - figure 5 part 1/Figure 5/._060820_BRCA1_FIg 5D.tif
- Source data 4 - figure 5 part 1/Figure 5/060820_BRCA2, BLM_Fig 5D.tif
- __MACOSX/Source data 4 - figure 5 part 1/Figure 5/._060820_BRCA2, BLM_Fig 5D.tif
- Source data 4 - figure 5 part 1/Figure 5/0608200001_BRCA1, Bard1_Fig 5D.tif
- __MACOSX/Source data 4 - figure 5 part 1/Figure 5/._0608200001_BRCA1, Bard1_Fig 5D.tif
- Source data 4 - figure 5 part 1/Figure 5/083120_FANCD2_Fig 5C.tif
- __MACOSX/Source data 4 - figure 5 part 1/Figure 5/._083120_FANCD2_Fig 5C.tif
- Source data 4 - figure 5 part 1/Figure 5/0721120_Lin37_Fig 5A.tif
- __MACOSX/Source data 4 - figure 5 part 1/Figure 5/._0721120_Lin37_Fig 5A.tif
- Source data 4 - figure 5 part 1/Figure 5/032020_6_Mre11+CtIP_Fig 5C.tif
- __MACOSX/Source data 4 - figure 5 part 1/Figure 5/._032020_6_Mre11+CtIP_Fig 5C.tif
- Source data 4 - figure 5 part 1/Figure 5/032020_Brca1_Fig 5C.tif
- __MACOSX/Source data 4 - figure 5 part 1/Figure 5/._032020_Brca1_Fig 5C.tif
- Source data 4 - figure 5 part 1/Figure 5/102120_FANCD2_Fig 5D.tif
- __MACOSX/Source data 4 - figure 5 part 1/Figure 5/._102120_FANCD2_Fig 5D.tif
- Source data 4 - figure 5 part 1/Figure 5/031920_BLM-Bard1_Fig 5C.tif
- __MACOSX/Source data 4 - figure 5 part 1/Figure 5/._031920_BLM-Bard1_Fig 5C.tif
- Source data 4 - figure 5 part 1/Figure 5/102120_FANCD2_Fig 5D0001.tif
- __MACOSX/Source data 4 - figure 5 part 1/Figure 5/._102120_FANCD2_Fig 5D0001.tif
- Source data 4 - figure 5 part 1/Figure 5/0721120_KAP1_Fig 5A.tif
- __MACOSX/Source data 4 - figure 5 part 1/Figure 5/._0721120_KAP1_Fig 5A.tif
- Source data 4 - figure 5 part 1/Figure 5/060820_CtIP_Fig 5D.tif
- __MACOSX/Source data 4 - figure 5 part 1/Figure 5/._060820_CtIP_Fig 5D.tif
- Source data 4 - figure 5 part 1/Figure 5/060820_RAD51-1_Fig 5D0001.tif
- __MACOSX/Source data 4 - figure 5 part 1/Figure 5/._060820_RAD51-1_Fig 5D0001.tif
- Source data 4 - figure 5 part 1/Figure 5/0608200003_BRCA2_Fig 5D.tif
- __MACOSX/Source data 4 - figure 5 part 1/Figure 5/._0608200003_BRCA2_Fig 5D.tif
- Source data 4 - figure 5 part 1/Figure 5/032020_6_GAPDH_Fig 5C.tif
- __MACOSX/Source data 4 - figure 5 part 1/Figure 5/._032020_6_GAPDH_Fig 5C.tif
- Source data 4 - figure 5 part 1/Figure 5/031920_BLM_Fig 5C.tif
- __MACOSX/Source data 4 - figure 5 part 1/Figure 5/._031920_BLM_Fig 5C.tif
- Source data 4 - figure 5 part 1/Figure 5/032020_6_Mre11_Fig 5C.tif
- __MACOSX/Source data 4 - figure 5 part 1/Figure 5/._032020_6_Mre11_Fig 5C.tif
- Source data 4 - figure 5 part 1/Figure 5/051920_Mre11_Fig 5D.tif
- __MACOSX/Source data 4 - figure 5 part 1/Figure 5/._051920_Mre11_Fig 5D.tif
- Source data 4 - figure 5 part 1/Figure 5/032020_5_RAD51_Fig 5C.tif
- __MACOSX/Source data 4 - figure 5 part 1/Figure 5/._032020_5_RAD51_Fig 5C.tif
- Source data 4 - figure 5 part 1/Figure 5/060820_RAD51-1_Fig 5D.tif
- __MACOSX/Source data 4 - figure 5 part 1/Figure 5/._060820_RAD51-1_Fig 5D.tif
- Source data 4 - figure 5 part 1/Figure 5/032020_6_CtIP_Fig 5C.tif
- __MACOSX/Source data 4 - figure 5 part 1/Figure 5/._032020_6_CtIP_Fig 5C.tif
- Source data 4 - figure 5 part 1/Figure 5/083120_FANCD2_Fig 5C0001.tif
- __MACOSX/Source data 4 - figure 5 part 1/Figure 5/._083120_FANCD2_Fig 5C0001.tif
- Source data 4 - figure 5 part 1/Figure 5/051920_Mre11_Fig 5D0001.tif
- __MACOSX/Source data 4 - figure 5 part 1/Figure 5/._051920_Mre11_Fig 5D0001.tif
- Source data 4 - figure 5 part 1/Figure 5/032020_7_RAD51_Fig 5C copy.tif
- __MACOSX/Source data 4 - figure 5 part 1/Figure 5/._032020_7_RAD51_Fig 5C copy.tif
- Source data 4 - figure 5 part 1/Figure 5/0608200002_BLM_Fig 5D.tif
- __MACOSX/Source data 4 - figure 5 part 1/Figure 5/._0608200002_BLM_Fig 5D.tif
- Source data 4 - figure 5 part 1/Figure 5/031920_BLM_Fig 5C0001.tif
- __MACOSX/Source data 4 - figure 5 part 1/Figure 5/._031920_BLM_Fig 5C0001.tif
