# Supplementary material for: LIN37-DREAM prevents DNA end resection and homologous recombination at DNA double-strand breaks in quiescent cells
Source: eLife. 2021 Sep 3;10:e68466. doi: 10.7554/eLife.68466 (PMC8416021; doi:10.7554/eLife.68466)
Supplement: Source data 5. [file elife-68466-data5.zip]

Archive with 48 entries (46 files):
- Source data 5 - figure 5 part 2/
- Source data 5 - figure 5 part 2/.DS_Store
- __MACOSX/Source data 5 - figure 5 part 2/._.DS_Store
- Source data 5 - figure 5 part 2/Figure 5 S Source data/
- Source data 5 - figure 5 part 2/Figure 5 S Source data/051120_BLM_Fig 5E.tif
- __MACOSX/Source data 5 - figure 5 part 2/Figure 5 S Source data/._051120_BLM_Fig 5E.tif
- Source data 5 - figure 5 part 2/Figure 5 S Source data/051120_BRCA1_Fig 5E0001.tif
- __MACOSX/Source data 5 - figure 5 part 2/Figure 5 S Source data/._051120_BRCA1_Fig 5E0001.tif
- Source data 5 - figure 5 part 2/Figure 5 S Source data/051120_Rad51_Fig 5E.tif
- __MACOSX/Source data 5 - figure 5 part 2/Figure 5 S Source data/._051120_Rad51_Fig 5E.tif
- Source data 5 - figure 5 part 2/Figure 5 S Source data/031220_9_RAD51_Fig 5 S1B.tif
- __MACOSX/Source data 5 - figure 5 part 2/Figure 5 S Source data/._031220_9_RAD51_Fig 5 S1B.tif
- Source data 5 - figure 5 part 2/Figure 5 S Source data/051120_BRCA1_Fig 5E0002.tif
- __MACOSX/Source data 5 - figure 5 part 2/Figure 5 S Source data/._051120_BRCA1_Fig 5E0002.tif
- Source data 5 - figure 5 part 2/Figure 5 S Source data/051120_Bard1_Fig 5E.tif
- __MACOSX/Source data 5 - figure 5 part 2/Figure 5 S Source data/._051120_Bard1_Fig 5E.tif
- Source data 5 - figure 5 part 2/Figure 5 S Source data/051120_Brca1+Lin371_Fig 5E.tif
- __MACOSX/Source data 5 - figure 5 part 2/Figure 5 S Source data/._051120_Brca1+Lin371_Fig 5E.tif
- Source data 5 - figure 5 part 2/Figure 5 S Source data/0831200004_FANCD2_Fig 5 S1B.tif
- __MACOSX/Source data 5 - figure 5 part 2/Figure 5 S Source data/._0831200004_FANCD2_Fig 5 S1B.tif
- Source data 5 - figure 5 part 2/Figure 5 S Source data/051120_BRCA1_Fig 5E.tif
- __MACOSX/Source data 5 - figure 5 part 2/Figure 5 S Source data/._051120_BRCA1_Fig 5E.tif
- Source data 5 - figure 5 part 2/Figure 5 S Source data/031220_1_RAD51_Fig 5 S1B.tif
- __MACOSX/Source data 5 - figure 5 part 2/Figure 5 S Source data/._031220_1_RAD51_Fig 5 S1B.tif
- Source data 5 - figure 5 part 2/Figure 5 S Source data/052120-3_RAD51_Fig 5E.tif
- __MACOSX/Source data 5 - figure 5 part 2/Figure 5 S Source data/._052120-3_RAD51_Fig 5E.tif
- Source data 5 - figure 5 part 2/Figure 5 S Source data/031220_1_MRE11_Fig 5 S1B.tif
- __MACOSX/Source data 5 - figure 5 part 2/Figure 5 S Source data/._031220_1_MRE11_Fig 5 S1B.tif
- Source data 5 - figure 5 part 2/Figure 5 S Source data/051120_Mre11_Fig 5E0001.tif
- __MACOSX/Source data 5 - figure 5 part 2/Figure 5 S Source data/._051120_Mre11_Fig 5E0001.tif
- Source data 5 - figure 5 part 2/Figure 5 S Source data/0831200007_FANCD2_Fig 5 S1B.tif
- __MACOSX/Source data 5 - figure 5 part 2/Figure 5 S Source data/._0831200007_FANCD2_Fig 5 S1B.tif
- Source data 5 - figure 5 part 2/Figure 5 S Source data/031920_BLM_Fig 5S1B0002.tif
- __MACOSX/Source data 5 - figure 5 part 2/Figure 5 S Source data/._031920_BLM_Fig 5S1B0002.tif
- Source data 5 - figure 5 part 2/Figure 5 S Source data/031220_6_BRCA1_Fig 5 S1B.tif
- __MACOSX/Source data 5 - figure 5 part 2/Figure 5 S Source data/._031220_6_BRCA1_Fig 5 S1B.tif
- Source data 5 - figure 5 part 2/Figure 5 S Source data/031220_1_GAPDH_Fig 5 S1B.tif
- __MACOSX/Source data 5 - figure 5 part 2/Figure 5 S Source data/._031220_1_GAPDH_Fig 5 S1B.tif
- Source data 5 - figure 5 part 2/Figure 5 S Source data/031220_7_BRCA1_Fig 5 S1B.tif
- __MACOSX/Source data 5 - figure 5 part 2/Figure 5 S Source data/._031220_7_BRCA1_Fig 5 S1B.tif
- Source data 5 - figure 5 part 2/Figure 5 S Source data/031920_BLM_Fig 5S1B0001.tif
- __MACOSX/Source data 5 - figure 5 part 2/Figure 5 S Source data/._031920_BLM_Fig 5S1B0001.tif
- Source data 5 - figure 5 part 2/Figure 5 S Source data/031320_1_CtIP_5 S1B.tif
- __MACOSX/Source data 5 - figure 5 part 2/Figure 5 S Source data/._031320_1_CtIP_5 S1B.tif
- Source data 5 - figure 5 part 2/Figure 5 S Source data/031920_BLM_Fig 5S1B.tif
- __MACOSX/Source data 5 - figure 5 part 2/Figure 5 S Source data/._031920_BLM_Fig 5S1B.tif
- Source data 5 - figure 5 part 2/Figure 5 S Source data/051120_Mre11_Fig 5E.tif
- __MACOSX/Source data 5 - figure 5 part 2/Figure 5 S Source data/._051120_Mre11_Fig 5E.tif
