# Supplementary material for: LIN37-DREAM prevents DNA end resection and homologous recombination at DNA double-strand breaks in quiescent cells
Source: eLife. 2021 Sep 3;10:e68466. doi: 10.7554/eLife.68466 (PMC8416021; doi:10.7554/eLife.68466)
Supplement: Source data 6. [file elife-68466-data6.zip]

Archive with 79 entries (76 files):
- Source data 6 - figure 6 and 7/
- Source data 6 - figure 6 and 7/.DS_Store
- __MACOSX/Source data 6 - figure 6 and 7/._.DS_Store
- Source data 6 - figure 6 and 7/Figure 7/
- Source data 6 - figure 6 and 7/Figure 6/
- Source data 6 - figure 6 and 7/Figure 7/100220_FANCD2_Fig 7C.tif
- __MACOSX/Source data 6 - figure 6 and 7/Figure 7/._100220_FANCD2_Fig 7C.tif
- Source data 6 - figure 6 and 7/Figure 7/1014200002_BRCA1_Fig 7D.tif
- __MACOSX/Source data 6 - figure 6 and 7/Figure 7/._1014200002_BRCA1_Fig 7D.tif
- Source data 6 - figure 6 and 7/Figure 7/0926200001_CDK4_Fig 7A.tif
- __MACOSX/Source data 6 - figure 6 and 7/Figure 7/._0926200001_CDK4_Fig 7A.tif
- Source data 6 - figure 6 and 7/Figure 7/091020_pRB S803_Fig 7A.tif
- __MACOSX/Source data 6 - figure 6 and 7/Figure 7/._091020_pRB S803_Fig 7A.tif
- Source data 6 - figure 6 and 7/Figure 7/1006200005_BLM, MRE11_Fig 7C.tif
- __MACOSX/Source data 6 - figure 6 and 7/Figure 7/._1006200005_BLM, MRE11_Fig 7C.tif
- Source data 6 - figure 6 and 7/Figure 7/1008200002_cyclin A_Fig 7C.tif
- __MACOSX/Source data 6 - figure 6 and 7/Figure 7/._1008200002_cyclin A_Fig 7C.tif
- Source data 6 - figure 6 and 7/Figure 7/0925200002_pCDK4_Fig 7A.tif
- __MACOSX/Source data 6 - figure 6 and 7/Figure 7/._0925200002_pCDK4_Fig 7A.tif
- Source data 6 - figure 6 and 7/Figure 7/101420_RAD51_Fig 7D.tif
- __MACOSX/Source data 6 - figure 6 and 7/Figure 7/._101420_RAD51_Fig 7D.tif
- Source data 6 - figure 6 and 7/Figure 7/100220_BRCA1-BARD1_Fig 7C.tif
- __MACOSX/Source data 6 - figure 6 and 7/Figure 7/._100220_BRCA1-BARD1_Fig 7C.tif
- Source data 6 - figure 6 and 7/Figure 7/0911200002_RB_Fig 7A.tif
- __MACOSX/Source data 6 - figure 6 and 7/Figure 7/._0911200002_RB_Fig 7A.tif
- Source data 6 - figure 6 and 7/Figure 7/1006200004_PCNA_Fig7A.tif
- __MACOSX/Source data 6 - figure 6 and 7/Figure 7/._1006200004_PCNA_Fig7A.tif
- Source data 6 - figure 6 and 7/Figure 7/101420_GAPDH_Fig 7D0001.tif
- __MACOSX/Source data 6 - figure 6 and 7/Figure 7/._101420_GAPDH_Fig 7D0001.tif
- Source data 6 - figure 6 and 7/Figure 7/1002200001_RAD51_Fig 7C.tif
- __MACOSX/Source data 6 - figure 6 and 7/Figure 7/._1002200001_RAD51_Fig 7C.tif
- Source data 6 - figure 6 and 7/Figure 7/100720_PCNA_Fig 7B.tif
- __MACOSX/Source data 6 - figure 6 and 7/Figure 7/._100720_PCNA_Fig 7B.tif
- Source data 6 - figure 6 and 7/Figure 7/102320_FANCD2_Fig 7D.tif
- __MACOSX/Source data 6 - figure 6 and 7/Figure 7/._102320_FANCD2_Fig 7D.tif
- Source data 6 - figure 6 and 7/Figure 7/1007200001_KAP1_Fig 7B.tif
- __MACOSX/Source data 6 - figure 6 and 7/Figure 7/._1007200001_KAP1_Fig 7B.tif
- Source data 6 - figure 6 and 7/Figure 7/1002200005_GAPDH_Fig 7C.tif
- __MACOSX/Source data 6 - figure 6 and 7/Figure 7/._1002200005_GAPDH_Fig 7C.tif
- Source data 6 - figure 6 and 7/Figure 7/1008200001_pCDK4_Fig 7B.tif
- __MACOSX/Source data 6 - figure 6 and 7/Figure 7/._1008200001_pCDK4_Fig 7B.tif
- Source data 6 - figure 6 and 7/Figure 7/1014200004_BLM_Fig 7D.tif
- __MACOSX/Source data 6 - figure 6 and 7/Figure 7/._1014200004_BLM_Fig 7D.tif
- Source data 6 - figure 6 and 7/Figure 7/101420_Gcyclin A_Fig 7D.tif
- __MACOSX/Source data 6 - figure 6 and 7/Figure 7/._101420_Gcyclin A_Fig 7D.tif
- Source data 6 - figure 6 and 7/Figure 7/0910200001_pRB_Fig 7A.tif
- __MACOSX/Source data 6 - figure 6 and 7/Figure 7/._0910200001_pRB_Fig 7A.tif
- Source data 6 - figure 6 and 7/Figure 7/101420._Bar1, MRE11_Fig 7Dtif.tif
- __MACOSX/Source data 6 - figure 6 and 7/Figure 7/._101420._Bar1, MRE11_Fig 7Dtif.tif
- Source data 6 - figure 6 and 7/Figure 7/101420_GAPDH_Fig 7D.tif
- __MACOSX/Source data 6 - figure 6 and 7/Figure 7/._101420_GAPDH_Fig 7D.tif
- Source data 6 - figure 6 and 7/Figure 7/100620_pRB_Fig 7B.tif
- __MACOSX/Source data 6 - figure 6 and 7/Figure 7/._100620_pRB_Fig 7B.tif
- Source data 6 - figure 6 and 7/Figure 7/1006200001_RB_7B.tif
- __MACOSX/Source data 6 - figure 6 and 7/Figure 7/._1006200001_RB_7B.tif
- Source data 6 - figure 6 and 7/Figure 7/100820_CTIP_Fig 7C.tif
- __MACOSX/Source data 6 - figure 6 and 7/Figure 7/._100820_CTIP_Fig 7C.tif
- Source data 6 - figure 6 and 7/Figure 7/101520_CtIP_Fig 7D.tif
- __MACOSX/Source data 6 - figure 6 and 7/Figure 7/._101520_CtIP_Fig 7D.tif
- Source data 6 - figure 6 and 7/Figure 7/0911200003_KAP1_Fig 7A.tif
- __MACOSX/Source data 6 - figure 6 and 7/Figure 7/._0911200003_KAP1_Fig 7A.tif
- Source data 6 - figure 6 and 7/Figure 7/1007200002_CDK4_Fig 7B.tif
- __MACOSX/Source data 6 - figure 6 and 7/Figure 7/._1007200002_CDK4_Fig 7B.tif
- Source data 6 - figure 6 and 7/Figure 7/101420_BLM_Fig 7D.tif
- __MACOSX/Source data 6 - figure 6 and 7/Figure 7/._101420_BLM_Fig 7D.tif
- Source data 6 - figure 6 and 7/Figure 6/042420_GAPDH_Fig 6A.tif
- __MACOSX/Source data 6 - figure 6 and 7/Figure 6/._042420_GAPDH_Fig 6A.tif
- Source data 6 - figure 6 and 7/Figure 6/050820_BLM-GAPDH_GAPDH_Fig 6A.tif
- __MACOSX/Source data 6 - figure 6 and 7/Figure 6/._050820_BLM-GAPDH_GAPDH_Fig 6A.tif
- Source data 6 - figure 6 and 7/Figure 6/0519200008_GAPDH_Fig 6A.tif
- __MACOSX/Source data 6 - figure 6 and 7/Figure 6/._0519200008_GAPDH_Fig 6A.tif
- Source data 6 - figure 6 and 7/Figure 6/08042020_GAPDH_Fig 6A.tif
- __MACOSX/Source data 6 - figure 6 and 7/Figure 6/._08042020_GAPDH_Fig 6A.tif
- Source data 6 - figure 6 and 7/Figure 6/042420_BRCA1_Fig 6A.tif
- __MACOSX/Source data 6 - figure 6 and 7/Figure 6/._042420_BRCA1_Fig 6A.tif
- Source data 6 - figure 6 and 7/Figure 6/08042020_FANCd2_Fig 6A.tif
- __MACOSX/Source data 6 - figure 6 and 7/Figure 6/._08042020_FANCd2_Fig 6A.tif
- Source data 6 - figure 6 and 7/Figure 6/0519200007_Bard1_Fig 6A.tif
- __MACOSX/Source data 6 - figure 6 and 7/Figure 6/._0519200007_Bard1_Fig 6A.tif
